# Supplementary material for: Using intervention mapping to develop a culturally appropriate intervention to prevent childhood obesity: the HAPPY (Healthy and Active Parenting Programme for Early Years) study
Source: Int J Behav Nutr Phys Act. 2013 Dec 28;10:142. doi: 10.1186/1479-5868-10-142 (PMC3895739; doi:10.1186/1479-5868-10-142)
Supplement: Additional file 4 — a. MASTER HAPPY Antenatal Manual FINAL VERSION. b. MASTER HAPPY Postnatal Manual FINAL VERSION. c. HAPPY manual resources. [file 1479-5868-10-142-S4.zip]

Archive with 13 entries (13 files):
- 1523029418990916_add4a.doc
- 1523029418990916_add4b.doc
- 1523029418990916_add4c1.zip
- 1523029418990916_add4c2.zip
- 1523029418990916_add4c3.zip
- 1523029418990916_add4c4.zip
- 1523029418990916_add4c5.zip
- 1523029418990916_add4c6.zip
- 1523029418990916_add4c7.zip
- 1523029418990916_add4c8.zip
- 1523029418990916_add4c9.zip
- 1523029418990916_add4c10.zip
- 1523029418990916_add4c11.zip
